# Supplementary material for: Self-Assembly of Palmitic Acid in the Presence of Choline Hydroxide
Source: Molecules. 2023 Nov 7;28(22):7463. doi: 10.3390/molecules28227463 (PMC10673190; doi:10.3390/molecules28227463)
Supplement: Supplementary file 1 [file molecules-28-07463-s001.zip]

Archive with 1 entries (1 files):
- molecules-2682472-supplementary.pdf
